# Supplementary material for: Fe-Cr-Mo-B-Si-C Metamorphic Alloy Coating with Excellent Wear Resistance Fabricated via High-Velocity Oxygen Fuel Thermal Spray Process
Source: Materials (Basel). 2025 Sep 10;18(18):4241. doi: 10.3390/ma18184241 (PMC12471290; doi:10.3390/ma18184241)
Supplement: Supplementary file 1 [file materials-18-04241-s001.zip]

Archive with 1 entries (1 files):
- materials-3840840-supplementary.pdf
